# Supplementary material for: Transcriptional activation during cell reprogramming correlates with the formation of 3D open chromatin hubs
Source: Nat Commun. 2020 May 22;11:2564. doi: 10.1038/s41467-020-16396-1 (PMC7244774; doi:10.1038/s41467-020-16396-1)
Supplement: Supplementary file 3 — Supplementary Data 1 [file 41467_2020_16396_MOESM3_ESM.xlsx]

## Sheet: Simulated loci
ID	Chr	Locus			Simulated region			Strand	TSS
		Start	Stop	Length	Start	Stop	Length
CEBPa	7	35,119,292	35,121,928	2.636	34,370,000	35,870,000	1,500,000	+	150
Ebf1	11	44,618,099	45,008,096	389.997	43,310,000	46,310,000	3,000,000	+	262
Hsp90ab1	17	45,567,777	45,573,261	5.484	44,820,000	46,320,000	1,500,000	-	151
Lmo7	14	101,729,927	101,934,693	204.766	100,330,000	103,330,000	3,000,000	+	280
Mmp12	9	7,347,737	7,360,461	13.088	6,650,000	8,150,000	1,500,000	+	140
Mmp3	9	7,445,821	7,455,975	10.154	6,650,000	8,150,000	1,500,000	+	160
Mmp3_12	9	-	-	111.594	6,650,000	8,150,000	1,500,000	+	139
Nanog	6	122,707,564	122,714,633	7.069	122,210,000	123,210,000	1,000,000	+	100
Neurod6	6	55,677,817	55,681,263	3.446	54,925,000	56,425,000	1,500,000	-	152
Nos1ap	1	170,317,495	170,589,849	272.354	168,945,000	171,945,000	3,000,000	-	329
Olfr1002	2	85,647,362	85,648,319	957	84,895,000	86,395,000	1,500,000	-	151
Olfr33	7	102,713,454	102,714,411	957	101,965,000	103,465,000	1,500,000	-	150
Ppia	11	6,415,869	6,419,810	3.941	5,665,000	7,165,000	1,500,000	+	151
Rad23a	8	84,834,651	84,840,665	6.014	84,085,000	85,585,000	1,500,000	-	152
Rad23b	4	55,350,041	55,392,237	42.196	54,620,000	56,120,000	1,500,000	+	147
Rergl	6	139,493,181	139,501,909	8.728	138,745,000	140,245,000	1,500,000	-	152
Rnu7	6	124,741,224	124,741,286	62	123,990,000	125,490,000	1,500,000	-	151
Rpl41	10	128,548,109	128,549,168	1.059	127,795,000	129,295,000	1,500,000	-	151
Rps14	18	60,774,595	60,778,546	3.951	60,025,000	61,525,000	1,500,000	+	150
Rps26	10	128,624,528	128,626,506	1.978	127,875,000	129,375,000	1,500,000	-	151
Sox2	3	34,649,994	34,652,461	2.467	33,900,000	35,400,000	1,500,000	+	151
Tet2	3	133,463,676	133,544,390	80.714	132,750,000	134,250,000	1,500,000	-	159
Reference NCBI. TSS particle contains at least 50bp of the locus
